# Supplementary material for: Antibacterial Activity and Prebiotic Properties of Six Types of Lamiaceae Honey
Source: Antibiotics (Basel). 2024 Sep 10;13(9):868. doi: 10.3390/antibiotics13090868 (PMC11428214; doi:10.3390/antibiotics13090868)
Supplement: Supplementary file 1 [file antibiotics-13-00868-s001.zip]

Archive with 1 entries (1 files):
- antibiotics-3111164-supplementary.pptx
